# Supplementary material for: The Apolipoprotein E (APOE) Gene Appears Functionally Monomorphic in Chimpanzees (Pan troglodytes)
Source: PLoS One. 2012 Oct 24;7(10):e47760. doi: 10.1371/journal.pone.0047760 (PMC3480407; doi:10.1371/journal.pone.0047760)
Supplement: Table S1 — Primer sequences, product sizes and annealing temperatures for amplification protocols used in this study. See Figure 1 in main text for relative locations of primer pairs. (XLSX) [file pone.0047760.s002.xlsx]

## Sheet: Primer info
Table 1S. Primers sequences, product sizes and annealing temperatures for amplification protocols used in this study.
Exon	Amplicon length (bp)	Annealing temperature (°C)	Primers	Length (bp)	5'-3' sequence	Amplicon length (bp)	Annealing temperature (°C)	5'-3' sequence
1	493	65	Ex1-Fv2	22	GATTACATTCATCCAGGCACAG	493	65	GATTACATTCATCCAGGCACAG
			Ex1-R	18	AAGCCCGACCCCGAGTAG			AAGCCCGACCCCGAGTAG
2	700	60	0030*	20	GGCAGCGACACGGTAGCTAG	700	60	GGCAGCGACACGGTAGCTAG
			0031*	20	AACCGAGGCCCAGAGAGCGT			AACCGAGGCCCAGAGAGCGT
Intron 2-3	1048	56.5	0040	20	GTTGCTGGTCACATTCCTGG	1048	56.5	GTTGCTGGTCACATTCCTGG
			0041	19	CAAGTGATTAAACCGACTC			CAAGTGATTAAACCGACTC
3	410	54	F7*	19	CAAGTGATTAAACCGACTC	410	54	CAAGTGATTAAACCGACTC
			R6*	20	CAGAATGAAACCTGGACCTG			CAGAATGAAACCTGGACCTG
	275	65	Ex3-Fv2	22	CTTGTTCCACACAGGATGCCAG	275	65	CTTGTTCCACACAGGATGCCAG
			Ex3-Rv2	21	ATGAAACCTGGACCTGGGGAG			ATGAAACCTGGACCTGGGGAG
4	957	60	AMF2	22	TCTCTGGCTCATCCCCATCTCG	957	60	TCTCTGGCTCATCCCCATCTCG
			AMR1	21	AGCAGATGCGGTGAAACTTGG			AGCAGATGCGGTGAAACTTGG
See Figure 1 in main text for relative locations of primer pairs.
